# Supplementary material for: From biobank and data silos into a data commons: convergence to support translational medicine
Source: J Transl Med. 2021 Dec 4;19:493. doi: 10.1186/s12967-021-03147-z (PMC8645144; doi:10.1186/s12967-021-03147-z)
Supplement: Supplementary file 2 — Additional file 2. OVCARE data commons: requirements identification and mapping desired biobanking features to solutions meeting the need. [file 12967_2021_3147_MOESM2_ESM.xlsx]

## Sheet: Supplementary Table 1
Table S1 Extensive list of requirements amassed from stakeholder engagement
	Biospecimen Needs
1	Support for both study-based and ad-hoc data collections from consented patients
2	Inventory control and the ability to track sample availability and location, as well as track generated derivatives, including xenografts and organoids
3	Management of specimen accrual based on a patient’s clinical timeline
4	Quality control of data and biospecimens collected
5	Adaptability to changing needs of the research community
6	Ability to preserve the natural history of collected data despite changes over time
7	Support de-identification of specimens and tracking of consent
	Molecular and Genomic Needs
1	Optimize the secondary use of collected data in later research studies
2	Tracking analytical assays performed on a sample and associated results
3	Ability to interrogate multiple data sets and visualize this data in the context of clinical and other molecular data
4	Provide access to molecular profiles and clinical attributes from large molecular and genomic datasets
5	Ability to visualize complex multi-dimensional datasets in an easy and understandable way
	Clinical Needs
1	Support for efficient, standardized, streamlined and customizable data collections
2	Ability to support integration of all clinical data collections into one repository
3	Support for hospital-based and unplanned collections
4	Support for both retrospective and prospective clinical data collections and tracking
5	Ability to secure and enforce private handling of sensitive patient data, including support for patient anonymity
6	Consent form tracking including management and tracking of multiple consent forms added per study
7	Ability to support linking of pathology reports to clinical data
	Data Governance Needs
1	Manage, track, standardize, streamline and centralize data, resource requests and inquiries from participating research teams
2	Fulfill resource requests and facilitate data sharing among participating institutions
3	Support different research participation models
4	Universally manage, uphold and track patient enrolment and consent across studies and track different consent form versions
5	Ensure adherence to governance regulations with respect to deidentification of specimens and tracking of consent
6	Support ethics validation and data access to participating institutions
	Data Management, Administration, Storage and Distribution Needs
1	Sample and data collection, processing, storage, and distribution across multiple studies at different sites
2	Support for batch imports, exports, processing and transfer of data and specimens
3	Validation of received samples and data
4	Sample custody tracking and tracking specimens for multi-site studies
5	Biospecimen usage tracking and inventory alerts, including critical level alerts
6	Shipping and distribution of specimen to different studies and to offsite storage locations
7	Support for barcoding
8	Automated freezer/storage management
9	Configurable and flexible transfer of boxes from one freezer to another and tracking the physical location of each specimen within the physical storage environment
10	Ability to create and track aliquots and sample derivatives
11	Support for data extraction based on one or more filters including complex combinations of operators
12	Ability to save and re-use queries for future data processes
	IT Infrastructural Needs
1	Support for multiple centers and multiple studies
2	Interoperability and integration of distributed systems and data from multiple data sources
3	Ability to add and customize base software features with minimal or no support from IT
4	Support for software plug-ins, extensions and add-ons
5	Flexible, easy-to-use and intuitive user interfaces with simplified and customizable data entry and data management operations to fit the needs of the diverse research projects
6	Boundless number of users or samples collected
7	Support for cloud-based computing
8	Data security, encryption and privacy in compliance with regulations such as HIPPA
9	Support for security audit logs/trails to record, verify and track all user actions and data changes
10	Customizable user privileges and role-based access control mechanisms
11	Readily available vendor support and frequency of software updates and upgrades
12	Free and open-source or affordable software

## Sheet: Supplementary Table 2
Table S2 ATiM Features
SN	Feature
1	Provides a highly customizable web application
2	Provides a modular design for future support of new sample types, storage entities, and disease sites
3	Local banks can add custom business logic without modifying core application
4	Provides developer tools for modifying ATiM forms to meet local requirements
5	Provides full audit trail support to capture all changes to biobank data
6	Supports clinical annotation through capturing demographics, diagnosis history, pathology reports, treatment and outcomes
7	Manages participant consent
8	Provides inventory mangement through biospecimen tracking, quality control of results, specimen usage history, annotated primary specimens and all related derivative products
9	Runs pre-defined queries and reports on all collected biobank data
10	Provides a data browser tool to assist biobanks with case selection for research projects
11	Exports data to CSV format for further analysis
12	Defines users/groups and access permissions (flags confidential data fields to prevent unauthorized viewing of personal data)
13	Sets up and defines standard treatment protocols and associated drugs through its protocol/drug management functionality
14	Provides a storage layout tool for managing biobank storage entities (supports 'drag and drop' of aliquots from one entity to another and efines temperature, layout, storage labels for all entities)
15	Tracks all research projects supported by the biobank and associated biospecimens collected or used for particular projects
16	Provides a collection template/wizard tool to aid biobanks with data entry around biospecimen collection and helps users quickly define and annotate their collections
17	Captures SOPs used during sample collection and derivative collection for quality control purposes
18	Tracks requests for materials and related shipment information of biobank specimens
** Please note: This is a 2016 snapshot of ATIM's biobanking features and has likely evolved over the years

## Sheet: Supplementary Table 3
Table S3 OpenSpecimen Features
SN	Feature
1	Supports customization to meet local needs (Custom forms and fields available in reporting and dashboard modules)
2	Supports automated freezer management
3	Pathology reports can be loaded in OpenSpecimen and can be manually de-identified via the user interface or de-identified in bulk using de-identification algorithms
4	Provides a tissue microarray (TMA) plugin
5	Audits every action of a user from login to logout
6	Supports bulk data imports
7	Supports importing CSV files for (almost) all objects including, site specific custom fields and forms
8	Supports shipping specimens to offsite storage locations
9	Tracks specimens for multi-site clinical studies
10	Specimens can be distributed to researchers to be used in different studies
11	Provides a configurable user interface
12	Supports consent tracking
13	Supports creating new forms and fields via a user interface without any IT support
14	Provides support for all standard field types such as, text, numeric, multi-line, radio-button, dropdown, date, file, etc.
15	Creates biospecimen containers in bulk
16	Supports hospital-based unplanned collections
17	Exports contents of a container for auditing
18	Supports transfer of boxes from one freezer to another
19	Supports bulk transfer of specimens from one location to another
20	Creates containers and their hierarchy as per local needs
21	Extracts data based on one or more filters including a complex combination of operators
22	Provides hierarchical query support
23	Saves queries for future use
24	Exports and imports query definitions
25	Provides customizable access control
26	Provides multiple biobank support (multi-tenant)
27	Supports multiple studies conducted in one or more biobanks
28	Users can be assigned different roles at different levels like, “study level” or “site level
29	Security and traceability (audit) support
30	Supports specimen accession and inventory management
31	Collects specimen annotations
32	Supports bar-coding
** Please note: This is a 2016 snapshot of OpenSpecimen's biobanking features and has likely evolved over the years

## Sheet: Supplementary Table 4
Table S4 TissueMetrix Features
SN	Feature
1	Provides multiple specimen collections differentiated by ontology and vocabularies
2	Highly configurable
3	Supports multiple institutions participating in different collections
4	Supports multiple user groups within individual institutions
5	Allows users to create samples that are comprised of aliquots of two or more other samples
6	Tracks and displays the constituent samples and donor/patients of a composite sample
7	Allows sharing of storage devices and sub-containers amongst collections and institutions
8	Allows restricting storage containers to store specific sample preparations
9	Allows storage locations to be reserved for specified uses
10	Allows trays, shelves, boxes etc. to be moved from one storage device to another
11	Assigns a storage address for every specimen in inventory
12	Allows storage devices, cylinders, shelves, trays, boxes etc. to be barcoded
13	Dynamically calculates and displays free space as samples are registered and dispensed
14	Displays storage maps and color codes storage address status
15	Allows users to define collection kits with different mixes of samples/preparations
16	Generates multiple kits for a given template with printed manifest and sample labels
17	Each collection kit is uniquely barcoded for quick identification
18	Damaged or lost kits can be reprinted
19	Collects and tracks collection kit utilization
20	Provides unique sample numbering
21	Auto-accessioning - automatically generates unique sample numbers
22	Manual accessioning - allows users to override auto-numbering of samples
23	Secondary sample numbers - allows for one reference number
24	Can be configured to print any sample barcode label using linear or 2D symbologies
25	Shelves, boxes, trays etc. can be moved from one device to another
26	Tracks parent sample and automatically accessions and addresses aliquots
27	Chain of custody tracking -tracks individual specimens from registration, transfers, to dispensing or discarding
28	Tracks shipping and receiving of sample to/from other institutions (material transfers)
29	Supports registration and identification of donors
30	Enforces patient consent and tracking
31	SQL Query Builder - includes search assistance for graphically building queries and output lists
32	Contention control - prevents two or more users from editing the same record at the same time
33	Provides edit checking & validation
34	Allows for exporting data records to CSV or XML file formats
35	Allows users to create custom fields and labels
36	Allows users to create lookup value lists and links to any data field, including custom fields
37	Allows importing dictionaries from files (XML format)
38	Supports role-based security privileges
39	Provides session encryption
40	Provides audit logs for specimen handling and data modification
** Please note: This is a 2016 snapshot of TissueMetrix's biobanking features and has likely evolved over the years

## Sheet: Supplementary Table 5
Table S5 FreezerPro Features
SN	Feature
1	Provides complete sample management
2	Supports SSL data encryption
3	Tracks samples in and out of freezers
4	Provides icon-based display of box contents
5	Provides sample inventory alerts
6	Provides easy to follow workflows
7	Supports virtual freezers
8	Supports reporting and data export/import in HTML, CSV, XLSX, PDF and text formats
9	Provides smart search functionalities and live and instant search by word or part of the keyword
10	Live query builder and smart folders
11	Provides full audit trails
12	Provides mobile devices support
13	Provides a Microsoft Excel add-in
14	Multi-language support
15	Provides a comprehensive barcode label and RFID tag designer
16	Supports barcode printing for vials, boxes, freezers
17	Supports 2d barcode plate scanners (FLUIDX, VISIONMATE, BIOSERO, ZIATH)
18	Biotillion boxmappertm support
19	Support for sample sources, sample groups and pick lists
20	Provides report templates (visual report builder)
21	Provides support for freezer sensors
22	Provides permission-based access restriction to sample locations and information
23	Provides templates for one-click aliquoting™ enterprise
24	Enforces GLP mode for strict operations
25	Supports custom vials identifiers
26	Supports HIPAA compliance
27	Supports user authentication via active directory domain services (LDAP)
28	Application programming interface (API) support
29	Advanced workflow management
30	Provides critical level monitoring — defines custom alerts
31	Provides communication, shipping and clinical test modules
** Please note: This is a 2016 snapshot of FreezerPro's biobanking features and has likely evolved over the years

## Sheet: Supplementary Table 6
Table S6 Lab Matrix Features
SN	Feature
1	Supports comprehensive integration with other applications and database systems, e.g. electronic medical records, clinical trial management systems, LIMS, and other research applications such as genomic or proteomic databases
2	Enables flexible user-driven electronic data capture forms without additional programming or customization
3	Provides flexible and fine-grained user access control
4	Helps organizations in conforming to regulatory compliance standards (e.g. HIPAA, 21CFR.11) and securing PHI
5	Tracks samples through their lifecycle across the ecosystem of sites, labs, biorepositories and other trial partners
6	Supports patient informed consent and tracking
7	Collects clinical and experimental data
8	Manipulates, interrelates, and analyzes data
9	Supports data sharing with collaborators
10	Regulates data access in a regulatory compliant manner
11	Tracks clinical trial samples and their associated patient consent
12	Tracks the ‘plan’ of what samples should be collected, and where they should be sent
13	Makes all consent details computable
14	Follows patients and samples
15	Supports real-time collaboration across the bench-to-bedside divide workflow
16	Collects and harmonizes biological and clinical data (supports data integration and harmonization with specialized informatics systems)
17	Sample management
18	Supports data exploration reporting and ad hoc query to mine the richly annotated information to drive biomarker discovery
** Please note: This is a 2016 snapshot of Lab Matrix's biobanking features and has likely evolved over the years

## Sheet: Supplementary Table 7
Table S7 CAISIS Features
SN	Feature
1	Provides flexible/highly customizable forms for data Collection
2	Provides a chronological summary of patient history
3	Audits data collection and user activity
4	User views are configurable by disease
5	Provides a robust relational data model for structured data elements
6	Provides extensive fields for granular research data
7	Uses standard and configurable vocabulary
8	Standardizes workflows for cancer data entry
9	Provides a vast library of templates
10	Includes templates for prostate, bladder, kidney, breast, liver, pancreas, colorectal, head & neck, etc.
11	Supports rapid report creation using configurable query files
12	Exports data to common formats such as Excel and Access
13	Provides full auditing of report views and exports
14	Supports robust charting
15	Supports integration of R statistic library for advanced functions
16	Provides a patient study calendar that integrates the patient schedule and data entry
17	Supports event reporting
18	Outcomes management for biomarker, soft tissue, and bone response
19	Supports data entry customization by protocol
20	Supports registration and eligibility tracking
21	Supports specimen tracking that includes details about specimen handling, tests, and storage
22	Provides an interface to define storage setup
23	Supports specimen transfer tracking
24	Supports specimen search based on clinical or pathological details
** Please note: This is a 2016 snapshot of CAISIS's biobanking features and has likely evolved over the years

## Sheet: Supplementary Table 8
Table S8 CIRRASPEC Features
SN	Feature
1	Supports patient/subject enrollment
2	Visit management
3	Data collection
4	Manages specimen chain of custody
5	Supports storage location tracking
6	Supports configurable barcodes
7	Supports specimen data tracking
8	Track shipment of specimens back and forth between different collaborators
9	Shipment quality checklists
10	Shipment manifests
11	Stock management for kits
12	Configurable barcode for kits and kit contents
13	Capability to have multiple kit templates for each study
14	Tracks kits stock at collection sites
15	Tracks laboratory workflows (aliquots, derivatives etc.)
16	Capability to do bulk processing for specimens
17	Tracks results and data collected while performing the experiments
18	Capability to configure pre-determined reports
19	Capability to create your own reports
20	Capability to export reports to various formats
21	Advanced dashboards and analytics capability utilizing third party tools
22	User accounts management
23	Data collection forms designer
24	Storage device designer
25	Bulk upload capability/migration
26	Location/site setup
27	Kits designer
28	Study setup
29	Role based access
30	Support for multiple sites/locations
** Please note: This is a 2016 snapshot of CIRRASPEC's biobanking features and has likely evolved over the years

## Sheet: Supplementary Table 9
Table S9 OBiBa Features
SN	Features
1	Manages appointment lists and walk-ins
2	Controls stage availability and dependencies (e.g. requiring consent before an interview can proceed; dependent measurements)
3	Captures administrative parameters such as starting and ending times of each stage
4	Manages participant consents (electronic and handwritten)
5	Administers health questionnaires electronically
6	Facilitates collection of biosamples (barcode scanning)
7	Automates physical measurements
8	Produces personalized reports for participants
9	Connects to external participant registries to fetch identifiable information at reception
10	Manages the flow of interviews
11	Encrypts data before exporting it to the study central database
12	Filters data on export to protect participant privacy
13	Captures electronic signatures
14	Supports manual signatures
15	Captures any kind of consent form in any language
16	Stores data on an unlimited number of variables
17	Supports customized variable dictionaries
18	Imports data from CSV, SPSS and Opal XML file formats
19	Supports incremental data importation
20	Connects directly to multiple data source softwares such as SQL databases and LimeSurvey
21	Stores data about any type of "entity", such as subject, sample, geographic area, etc.
22	Stores data of any type (e.g., texts, numbers, geo-localisation, images, videos, etc.)
23	Supports advanced indexing functionality using ElasticSearch
24	Public Key Infrastructure (PKI) allowing Opal to manage public-private key pairs for encrypting and decrypting data
25	Supports authentication using either certificates or username/password mechanisms
26	Advanced participant-identifiers, enabling multiple identifiers per participant
27	Has a distinct and highly secure database for storing participant identifiers
28	Creates large virtual pooled datasets from multiple study harmonized datasets and runs sophisticated analyses such as linear regressions
29	Sets up fine user permissions for tables and variables allowing DataSHIELD analysis
30	Sets up authentication certificates between DataSHIELD clients and Opal
31	Manages users and roles
32	Adds and Manages users, groups and applications
33	Manages user sessions: timeouts and user activity tracking
** Please note: This is a 2016 snapshot of OBiBa's biobanking features and has likely evolved over the years

## Sheet: Supplementary Table 10
Table S10 BiBBoX Features
SN	Feature
1	Sample acquisition and sample metadata management
2	Sample processing and storage
3	Data integration and cataloguing
4	Organization of collections, studies and SOPs
5	Sample/data retrieval, shipment, retention and destruction
6	Defines users, user groups and roles
7	Sets-up and configures collections/studies
8	Defines material types and data objects handled by the collection/study
9	Stores and recovers document versions
10	Defines administrative approval workflows
11	Configures multiple collections/studies with a common database but with specific user roles
12	Supports multi-tenancy, e.g. for hosted installations
13	Enforces master global unique IDs for each main entity (sample/aliquot; subject/patient/donor; medical/study event e.g. a histological diagnosis, HL7 medical event, etc.)
14	Links multiple lDs denoting the same entity
15	Uploads and associates signed informed consent forms for human samples
16	Stores information about ownership, accessibility including veto-rights for samples and data
17	Support for withdrawal, and altering of scope of patient consent
18	Separate identifying data and non-identifying sample metadata, best in 2 disconnected databases
19	Imports samples with incomplete metadata
20	Validates received samples and data and generates sample validation reports
21	Bulk import of samples and related metadata
22	Generates barcodes and/or other machine readable IDs for stored objects
23	Supports documentation of pre-analytical steps and other quality as the sample's physical condition on arrival, e.g. possible contaminations, thawing, leaks, volume and temperature
24	Links aliquots to the parent-sample
25	Links derived samples to parent-sample
26	Distinguishes between consumed/intermediate samples and samples preserved in the biobank
27	Denotes the processing SOPs of the study/collection design and records deviations
28	Supports the whole processing chain of a laboratory, typically handled by a LIMS
29	Supports calibration and processing device management
30	Manages sampling kits, their assembly, components, labels and suppliers
31	Tracks the location of samples at their storage location and container
32	Tracks and monitor sample movements
33	Prints and reads machine readable labels (barcode, RFID)
34	Monitors storage conditions and records deviations
35	Manages and monitors storage devices
36	Bulk import/export, e.g. by scanning full boxes
37	Stores and retrieves samples using an automated system
38	Imports and integrates external data objects
39	Generates a searchable catalogue at sample level
40	Generates a searchable catalogue at aggregated level
41	Anonymizes identifiable data for inclusion in the catalogue
42	Searchs for biobank members and related researchers
43	Includes access information for samples and data. This should cover restrictions given by the informed consent and study/PI veto rights
44	Generates descriptive statistical reports about samples and data stored in the biobank
45	Exports a description of all sample collections at aggregated level
46	Supports searching for external researchers
47	Inclusion of internal catalogue information in an external meta catalogue through an API sample locator)
48	Justification that the risk of finding out the identity of the patient based on their data stored in an anonymized catalogue is below a threshold agreed by ELSI bodies and IRBs
49	Processes sample/data requests
50	Supports workflows in sample/data delivery including approval steps
51	Anonymization of data objects before transfer
52	Generates and stores sample and material transfer agreements
53	Keeps record of samples and data transfers
54	Records the return of samples including date, person, change of the sample
55	Semi-automatically checks sample and data access permissions
56	Supports data validation and encryption before transfer
57	Creates a pick list for bulk distribution
58	Supports automated retrieval with robotic devices
59	Stores metadata about planned sample/data retention
60	Stores sample retention and sample destruction records including the reason of retention or destruction
61	Marks sample retention in sample data records
62	User management system and role definition for administrative processes (in addition to user role for a collection study)
63	Produces periodic reports
64	Supports quality management and accreditation
65	Records security logs
66	Billing and costumer management
67	Supports training and qualification tasks
** Please note: This is a 2016 snapshot of BiBBoX's biobanking features and has likely evolved over the years

[truncated: 2 more sheets: Supplementary Table 11, Supplementary Table 12]
